# Supplementary material for: The Control of Postharvest Soft Rot Caused by Rhizopus stolonifer on Kokei No. 14 Organic Sweet Potato Roots by Carvacrol, Thymol, and Thyme Oil
Source: Foods. 2025 Apr 5;14(7):1273. doi: 10.3390/foods14071273 (PMC11989222; doi:10.3390/foods14071273)
Supplement: Supplementary file 1 [file foods-14-01273-s001.zip]

Archive with 1 entries (1 files):
- foods-3516602-supplementary.pdf
